# Supplementary material for: Synergistic Effect of Bacillus subtilis B3 and β-Glucanase on Solid-State Fermentation of Sunflower Meal
Source: BioTech (Basel). 2025 Nov 18;14(4):92. doi: 10.3390/biotech14040092 (PMC12641796; doi:10.3390/biotech14040092)
Supplement: Supplementary file 1 [file biotech-14-00092-s001.zip]

Archive with 1 entries (1 files):
- biotech-3940208-supplementary.pdf
